# Supplementary material for: Oral Selective TLR8 Agonist Selgantolimod Induces Multiple Immune Cell Responses in Humans
Source: Viruses. 2021 Nov 30;13(12):2400. doi: 10.3390/v13122400 (PMC8706304; doi:10.3390/v13122400)
Supplement: Supplementary file 1 [file viruses-13-02400-s001.zip]

Archive with 1 entries (1 files):
- viruses-1469764-supplementary.pdf
